# Supplementary material for: A survey of current trends and suggested future directions in coral transplantation for reef restoration
Source: PLoS One. 2021 May 3;16(5):e0249966. doi: 10.1371/journal.pone.0249966 (PMC8092780; doi:10.1371/journal.pone.0249966)
Supplement: S1 Table — (XLSX) [file pone.0249966.s001.xlsx]

## Sheet: Anonymized
Date submitted	Last page	Start language	Date started	Date last action	In which country did the coral transplantation take place?	What describes your organization best?	What describes your organization best? [Other]	Region	How many corals were transplanted in your project?	Which form of coral was transplanted? (tick all that apply) [Branching]	Which form of coral was transplanted? (tick all that apply) [Massive]	Which form of coral was transplanted? (tick all that apply) [Other]	What was the source of the transplants? (tick all that apply) [Aquaculture]	What was the source of the transplants? (tick all that apply) [Harvest from colonies in the reef]	What was the source of the transplants? (tick all that apply) [Naturally-broken fragments]	What was the source of the transplants? (tick all that apply) [Other]	Was there any assessment of the cause of reef degradation before choosing transplantation?	If yes, please describe briefly what was done:	Was there any assessment of the environmental conditions at the recipient site before transplantation?	If yes, please describe what was done:	Was transplantation done onto natural (e.g., impacted reef areas) or artificial substrate (e.g., artificial reefs)?	After transplantation, was/is there any further work on the transplantation project (e.g., cleaning, repairs, monitoring)?	AfterMonitoring[Monitoring]	AfterMonitoring[Cleaning]	AfterMonitoring[Repairs]	If yes, please describe what was done:	What was the source of funding for the transplantation project? (tick all that apply) [Government]	What was the source of funding for the transplantation project? (tick all that apply) [Business]	What was the source of funding for the transplantation project? (tick all that apply) [NGO]	What was the source of funding for the transplantation project? (tick all that apply) [Private]	What was the source of funding for the transplantation project? (tick all that apply) [Other]	Besides coral transplantation, are there any other measures for reef restoration in your project? (tick all that apply) [Artificial reefs]	Besides coral transplantation, are there any other measures for reef restoration in your project? (tick all that apply) [Fishing regulations]	Besides coral transplantation, are there any other measures for reef restoration in your project? (tick all that apply) [Closed area]	Besides coral transplantation, are there any other measures for reef restoration in your project? (tick all that apply) [Water treatment]	Besides coral transplantation, are there any other measures for reef restoration in your project? (tick all that apply) [Waste removal]	Besides coral transplantation, are there any other measures for reef restoration in your project? (tick all that apply) [Education]	Besides coral transplantation, are there any other measures for reef restoration in your project? (tick all that apply) [None]	Besides coral transplantation, are there any other measures for reef restoration in your project? (tick all that apply) [Other]	What was the overall main objective of your transplantation efforts? If several objectives were equally important, tick all main objectives. [Habitat restoration]	What was the overall main objective of your transplantation efforts? If several objectives were equally important, tick all main objectives. [Mitigation/creation of new habitat]	What was the overall main objective of your transplantation efforts? If several objectives were equally important, tick all main objectives. [Relocating threatened corals]	What was the overall main objective of your transplantation efforts? If several objectives were equally important, tick all main objectives. [Creation of tourist attraction]	What was the overall main objective of your transplantation efforts? If several objectives were equally important, tick all main objectives. [Education/Awareness]	What was the overall main objective of your transplantation efforts? If several objectives were equally important, tick all main objectives. [Research]	What was the overall main objective of your transplantation efforts? If several objectives were equally important, tick all main objectives. [Other]	If you like, please let us know what you think would have made your project more successful, and what you have learned from the transplantation project.
2016-09-17 04:35:06	1	en	2016-09-17 04:30:48	2016-09-17 04:35:06	Fiji	Business	Other	Indo-Pacific	>5000	Yes	Yes	Yes	No	Yes	Yes		Yes		Yes		Natural	No	No	No	No		No	No	No	Yes		No	Yes	Yes	Yes	Yes	Yes	No	enforcement officers	Yes	No	No	Yes	Yes	No	education
2016-09-18 15:50:21	1	en	2016-09-18 15:43:03	2016-09-18 15:50:21	Bonaire (Caribbean Netherland)	NGO	NGO	Caribbean	>5000	Yes	No	No	Yes	No	Yes	offshore nursery	Yes	the Bonaire Marine Park produced a report on the state of the coral reef in Bonaire	Yes	Depth, water temperature, existing wild population, historical presence, human activities	Both	Yes	Yes	Yes	No	Monitoring, taking subsequent pics and maintenance (cleanining algae, predator removal)	No	No	No	Yes		No	No	No	No	No	Yes	No		Yes	No	No	Yes	No	No		An initial governative fund would have made the project more successful, because would have allowed the purchase of a boat, necessary to transplant the corals
2016-09-18 22:03:15	1	en	2016-09-18 22:03:15	2016-09-18 22:03:15	Seychelles	Business	Other	Indo-Pacific	<500	Yes	Yes	Yes	No	Yes	Yes		Yes	COTs surveys Line Intercept Transects Coral recruitment quadrats Coral diversity belts However it is well known in Seychelles that the current status of the reefs is due to the 1997/8 El Nino-led bleaching, followed by subsequent COTs outbreaks, so assessment largely relied on this knowledge.	Yes	Coral cover Fish abundance and diversity using stationary point count	Natural	Yes	Yes	No	No	Photographic monitoring	No	No	No	Yes		No	No	No	No	No	Yes	No		Yes	No	No	No	Yes	No	Education and engagement	We are still in the stage of implementing the coral nursery, more extensive transplantation will follow. The project suffered extensive damage during March - May this year when the coral in Seychelles bleached due to temperature. We had focussed largely on Acropora sp. for the coral nursery in the first year, and these were the corals that suffered the most during the bleaching. Had we had a grea…
2016-10-23 08:46:07	1	en	2016-10-23 08:46:07	2016-10-23 08:46:07	Jamaica	Business	Other	Caribbean	>5000	Yes	Yes	Yes	No	Yes	No		Yes	EIA for project stipulated mitigation that required the relocation of corals from within the project area to adjacent areas outside of the impact zone	Yes	environmental characteristicsm , % substrate composition & u assessed as part of EIA	Natural	No	No	No	No		No	Yes	No	No		No	No	No	No	No	No	Yes		No	No	Yes	No	No	No		* better training of project staff * closer monitoring of project staff during the activity * better record keeping of what corals removed from a given location and where they were replaced * better re-attachment methodology * nothing you do matters if a hurricane strikes the area after the project is finished
2016-09-25 08:00:23	1	en	2016-09-25 07:48:23	2016-09-25 08:00:23	Maldives	Business	Tour	Indo-Pacific	<500	Yes	No	No	No	No	Yes		No		No		Artificial	Yes	Yes	No	Yes	Repairs after bleaching event, routine checks of the structures to qualitatively assess growth and survival of transplanted colonies	No	No	Yes	No		Yes	No	No	No	No	Yes	No		Yes	Yes	Yes	Yes	No	No
2016-09-20 15:56:38	1	en	2016-09-20 15:51:43	2016-09-20 15:56:38	Thailand	Business	Tour	Indo-Pacific	1000-5000	Yes	Yes	Yes	Yes	No	Yes	Coral Spawning and Larval Culturing	Yes	We run a weekly monitoring program at 14 sites around the island for the last ten years, so have extensive data on the condition of the reefs and the causes for reef decline.	Yes		Both	Yes	Yes	Yes	Yes	We visit the sites weekly/bi-weekly for monitoring and maintenance as part of our on-going work	No	No	No	Yes		Yes	No	Yes	No	Yes	Yes	No	giant clam nurseries, sea turtle rehabilitation/headstarting, stakeholder/diver training, mooring line instalations and repairs, and more	Yes	Yes	No	Yes	No	No
2016-09-26 08:29:02	1	en	2016-09-26 08:22:25	2016-09-26 08:29:02	Seychelles	NGO	NGO	Indo-Pacific	>5000	Yes	Yes	No	Yes	No	No	Underwater nurseries	Yes	Surveys and published research since 1998 conformed the major cause of degradation was bleaching cased by high water temperartures	Yes	Surveys and published research	Natural	Yes	Yes	No	No	Ongoing program of monitoring, research and growing new corals	No	No	No	No	International Donors	No	Yes	Yes	No	No	Yes	No		Yes	No	No	No	No	No	Restoring ecosystem services provided by coral reefs	Lessons learned Adequate funding is necessary over a long term International expertise and collaboration is necessary
2016-09-27 09:28:43	1	en	2016-09-27 09:28:43	2016-09-27 09:28:43	Indonesia	NGO	NGO	Indo-Pacific	>5000	Yes	Yes	Yes	Yes	No	Yes		Yes	Environmental Impact Assessment, social survey, problem/solution tree, local perception survey	Yes	Environmental Impact Assessment: Currentology, bathymetry, biological monitoring T0, turbidity, climatology, temperature, substrate, taxonomy, etc.	Natural	Yes	Yes	No	No	monthly monitoring; growth rate, mortality rate, fish count, species back	Yes	Yes	Yes	Yes		Yes	Yes	Yes	No	Yes	Yes	No	fishermen involvement	Yes	Yes	Yes	Yes	No	No		With now 6 years experience, using reef restoration as an educative tool for fishermen to protect coral reefs, we learned that this kind of programs can only be effective if local actors are involved and commited. The key success factor is the people. We don't manage reefs, we manage people.
2016-10-23 10:56:31	1	en	2016-10-23 10:20:36	2016-10-23 10:56:31	jamaica	Business	Other	Caribbean	>5000	Yes	Yes	Yes	No	Yes	No		Yes	EIA to assess % substrate composition of area; estimate numbers of corals, gorgonians & urchins in dredge footprint that need to be moved;	Yes	EIA to assess % substrate composition & estimate density of corals, gorgonians & urchins in likely recipient areas	Both	No	No	No	No		No	Yes	No	No		Yes	No	No	No	No	No	No		No	Yes	Yes	No	No	No		* Selection of appropriate transplantation sites on the basis of their similarity to the donor site needs to be balanced against proximity to the original disturbance site and minimizing disturbance (additional stress) to the receptor site from construction / development activities * Retaining the colony’s original spatial orientation so as to lessen the effects of high wave energies and/or exces…
2016-11-04 14:50:29	1	en	2016-11-04 14:44:08	2016-11-04 14:50:29	USA	Research institute/university	Research institute/university	Caribbean	>5000	Yes	Yes	No	Yes	No	No		Yes	2010 cold spell	Yes	coral survey and monitoring	Both	Yes	Yes	No	No	Monitoring, 1 month, 6 month and 12 month	Yes	Yes	Yes	Yes		No	No	No	No	No	No	No	genetic banking	Yes	No	No	Yes	No	No		Permits need to be more rapid and more flexible. We can produce more corals on our land based aquaculture nursery than we can get permits to outplant. We are also successful with sexual recruitment and therefore high genetic diversity of genotypes.
2016-11-04 15:51:59	1	en	2016-11-04 15:45:42	2016-11-04 15:51:59	MEXICO	NGO	NGO	Caribbean	>5000	Yes	No	No	Yes	Yes	Yes	nurseries	No		No		Both	Yes	Yes	No	No	MONITORING	Yes	No	Yes	Yes		No	Yes	No	No	No	Yes	No		Yes	Yes	Yes	Yes	No	No		An awareness divers to adopt a coral colony
2016-11-05 00:08:26	1	en	2016-11-04 23:47:52	2016-11-05 00:08:26	Indonesia pemuteran Bali	NGO	NGO	Indo-Pacific	1000-5000	Yes	Yes	No	Yes	No	Yes		Yes	This year we have many factor our coral died 1. pollution sedimentation from mean land when big rain 2. Crown of thorn 3. drupellas 4. big wave last year 5. Global warming	No		Both	Yes	No	Yes	Yes	We have Biorock team to work every day , check electricity , clean the structure biorock , take druppelas and give injection to COT	No	No	Yes	No		Yes	Yes	No	No	No	Yes	No		Yes	Yes	No	Yes	No	No		Local community and government must support any project ....
2016-12-12 15:17:34	1	en	2016-12-12 15:04:32	2016-12-12 15:17:34	Puerto Rico	NGO	NGO	Caribbean	>5000	Yes	Yes	No	Yes	No	Yes		Yes	Most recipient sites (as well as coral farming sites) have been part of a long-term monitoring effort, some since 2003, some others since 1996. Coral farming and outplanting began in 2003 in two locations. Another project began in 2008. There was a 60-82% loss in percent living coral cover between 1997 and 2006 mostly as a result of massive coral bleaching in 1998 and 2005, and mass mortality ass…	Yes	Yes, see response above. Most recipient sites were previously monitored, therefore, background information was already available before any out-planting was conducted.	Natural	Yes	Yes	Yes	Yes	Yes, out-planted corals were monitored for % tissue survival, skeletal extension rates, physical stability of the colonies, fish community structure, fish recruitment, herbivory, Diadema antillarum density, benthic community structure. Also, physical maintenance was provided.	Yes	No	No	No	In kind donations from community-based volunteers	No	No	No	No	No	No	No	Mitigation activities	Yes	Yes	Yes	No	No	No		Economic support by the private industry (i.e., tourism sector).
2016-12-12 14:24:05	1	en	2016-12-12 14:15:14	2016-12-12 14:24:05	Philippines	Research institute/university	Research institute/university	Indo-Pacific	<500	Yes	No	No	Yes	No	No	Sexually produced coral transplants	No		No		Natural	Yes	Yes	No	No	Monthly monitoring of survival rate	Yes	No	No	No		No	No	No	No	No	Yes	No		Yes	No	No	No	No	No
2017-01-18 04:06:44	1	en	2017-01-18 03:42:29	2017-01-18 04:06:44	Indonesia	NGO	NGO	Indo-Pacific	<500	Yes	No	No	No	No	Yes		No		No		Both	Yes	Yes	Yes	No	There is monitoring, reperation of artifical reef and a littel bit of cleaning the corals.	No	No	Yes	No		Yes	Yes	Yes	No	No	Yes	No	Mangroove replanting and seagrass protection	Yes	No	No	No	Yes	No	Education	Thema non- take zone and protected area should be enlarged. I have learned to involve the local community in this project and learned from each other. Further online community was very helpfull. In my opion coral transplatation runs very successful but its Very expencive not like replanting mangrooves.
2016-12-12 15:53:25	1	en	2016-12-12 15:43:33	2016-12-12 15:53:25	Mexico	Research institute/university	Research institute/university	Caribbean	<500	No	Yes	No	No	Yes	Yes		No		Yes	Transplants were placed on artificial reef modules as part of a restoration based experimental project. This was not done to restore or enhance a specific area that been degraded. The artificial reefs were placed on sand, >30m distant from any nearby natural reef structures. Deployment site assessments were done prior to placing the AR's on the sea floor.	Artificial	Yes	Yes	Yes	No	Monitoring twice a year for 3 years, followed by 1 trip at the 6 year mark. Framer photos to assess coral transplant growth, assessments of general appearance and health (presence of bleaching/disease, overgrowth, mortality, etc.). Overgrowing organisms (Lobophora macroalgae and Desmapsamma anchorata sponge) were removed from the transplants on every monitoring trip.	No	No	Yes	No	see previous description	Yes	No	No	No	No	No	No	other experimental treatments	Yes	Yes	No	No	No	No	experimental restoration/mitigation	The sponge, Desmapsamma anchorata, overgrew and killed >85% of the transplants over the 6 year period. Biannual maintenance was insufficient to prevent transplant mortality due to overgrowth. Recommendations include increased frequency of routine maintenance and/or waiting until initial wave of rapidly growing benthic invertebrates reaches a stabilizing point before adding transplants.
2016-12-12 16:03:47	1	en	2016-12-12 16:00:29	2016-12-12 16:03:47	USA	Research institute/university	Research institute/university	Caribbean	>5000	Yes	No	No	Yes	No	No	in situ coral nurseries	No		Yes	coral abundance, diversity and size classes along belt transects at site fish abundance and diversity surveys surveys for predators	Natural	Yes	Yes	Yes	Yes	monitoring for 24 months reattach loose fragments/colonies removal of predators	Yes	No	Yes	No		No	No	No	No	No	Yes	No		Yes	No	No	No	No	No
2016-12-12 16:27:32	1	en	2016-12-12 16:21:08	2016-12-12 16:27:32	Mexico	NGO	NGO	Caribbean	>5000	Yes	No	No	No	No	Yes		No		Yes	Restoration site evaluation	Both	Yes	Yes	No	No	Monitoring of transplanted colonies and fish density	Yes	No	Yes	Yes		Yes	No	No	No	No	Yes	No		Yes	Yes	Yes	Yes	No	No
2016-12-12 17:20:42	1	en	2016-12-12 17:17:18	2016-12-12 17:20:42	honduras	NGO	NGO	Caribbean	<500	Yes	No	No	No	No	Yes		No		No		Artificial	Yes	No	Yes	No	the sites were cleaned of algae however success rate was low	No	No	Yes	No		No	Yes	No	No	No	No	No		Yes	No	No	No	No	No		need to check on the corals regularly as mortality was high
2016-12-12 19:22:37	1	en	2016-12-12 19:22:37	2016-12-12 19:22:37	Iran	Research institute/university	Research institute/university	Indo-Pacific	<500	Yes	Yes	No	No	No	No	Rescue project	No		Yes	The recipient site was assessed for vertical profile of environmental variables including pH, Salinity, Tem., DO, Conductivity, Turbidity	Artificial	Yes	Yes	No	No	Monitoring	Yes	No	No	No		No	No	No	No	No	No	Yes		No	No	Yes	No	No	No		In order to have a successful project, I believe we need to have a clear understanding of the status of the recipient site in terms of habitat type and environmental varibales. It is also necessary to do other measures such as fishing regulations, closed area, artificial reefs, water treatment, waste removal and education.
2016-12-12 18:29:17	1	en	2016-12-12 17:46:59	2016-12-12 18:29:17	Western Sambo Reef, Key West, Florida, United States	NGO	NGO	Caribbean	<500	Yes	Yes	Yes	No	No	Yes		Yes	The Coral Nursery was the first effort in the Florida Keys to save storm-damaged corals. Beginning on February 28, 1998 and continuing until December 1, 1998, two individuals undertook an effort to right overturned boulder corals, cement small fragments onto existing substrate and remove sediment coverage on live colonies using volunteers. We also deployed artificial structures to save the many l…	Yes	The Reef Relief Coral Photo Monitoring Survey had been taking regular images of local coral reefs for many years. Documenting storm damage was one of the benefits that enabled us to move quickly to go beyond documenting to actually restore these still-living corals and monitor their regrowth thereafter.	Natural	Yes	Yes	No	No	The colonies were monitored to document change. A subsequent hurricane that damaged much of the natural reef of the Florida Keys also impacted the Coral Nursery, once again strewing coral boulders and fragments as well as a few of the structures along the ocean bottom.	No	No	Yes	Yes	Inkind supplies and staff from the Marine Sanctuary	No	No	No	No	No	No	No	This was one project but we also launched programs in public awareness, school educational programs, utilizing the Coral Nursery as an undersea learning lab. Policy guidance was undertaken to improve water quality through advanced wastewater treatment, establishment of No Discharge Zones for boater sewage, and more. The Coral Photo Monitoring Survey led to the discovery of several new coral disea…	Yes	No	No	No	No	No		Comment removed
2016-12-12 19:52:01	1	en	2016-12-12 19:25:11	2016-12-12 19:52:01	Mexico (Central Mexican Pacific)	Research institute/university	Research institute/university	Indo-Pacific	1000-5000	Yes	No	No	No	No	Yes		Yes	The purpose of this project is the use of natural fragmentation and available substrata as a remediation process to increase the coral coverage in the coral community of two sites, one insular and one coastal. The restoration technique was previously proved. This restoration methodology uses a fastgrowing and high abundant coral genera such as Pocillopora spp, using healthy branches which have be…	Yes	The sites were monitored from 2010 to date, and the charateristics that make them highly suitable for restoration were: 1) Important coverage of Pocillopora spp. 2) Availability of natural and healthy fragments (with no bleaching, tissue damage of presence of bioeroders such as sponges), 3) Presence of natural calcareous substrata	Natural	Yes	Yes	No	No	From all the fragments, at each site 30 of them were tagged. Invidually, fragment growth and attachment progress has been measured monthly or bimonthly during one year; using calipers (0.05 mm precision). The parameters to evaluate are: 1) Physical evaluation evidence or palenes, bleaching or partial mortality, of each fragment 2) the maximum apical and radial growth and, 3) attachment rates. Als…	Yes	No	Yes	No		No	No	No	No	No	No	No	Water quality (nutirientes) and pH	Yes	Yes	No	No	No	No		The decrease of touristic preasure during the restoration.
2016-12-12 20:21:22	1	en	2016-12-12 20:07:55	2016-12-12 20:21:22	USA, Hawaii	Research institute/university	Research institute/university	Indo-Pacific	<500	No	Yes	No	No	No	Yes		Yes	Damage from ship scars was briefly characterized.	No		Natural	Yes	Yes	No	No	We will be monitoring transplanted corals.	Yes	No	No	No		No	No	No	No	No	No	No	We are hoping to place navigation aids around the affected reef areas.	Yes	No	No	No	No	No
2016-12-13 04:14:09	1	en	2016-12-13 04:09:36	2016-12-13 04:14:09	Malaysia	Business	Tour	Indo-Pacific	>5000	Yes	No	No	No	No	Yes		Yes	Coral cover surveys	No		Both	Yes	Yes	No	No	Monitoring through general observation. One biologist wrote a thesis regarding coral transplants onto the Biorock structure here.	No	No	No	Yes		Yes	Yes	No	No	Yes	Yes	No		Yes	Yes	Yes	Yes	No	No		Good environmental conditions, more manpower and less pollution would have helped.
2016-12-13 02:35:27	1	en	2016-12-13 02:27:40	2016-12-13 02:35:27	Seychelles	NGO	NGO	Indo-Pacific	>5000	Yes	Yes	No	No	Yes	Yes		Yes	Bleaching surveys mostly and other standard reef resilience assessment surveys.	Yes	Standard reef resilience assessment surveys to establish before transplantation condition.	Natural	Yes	Yes	No	No	Biannual reef condition assessment at natural healthy, degraded and transplantation sites. Research on coral reproduction and recruitment.	No	No	Yes	No	USAID, GEF	No	Yes	Yes	No	No	No	No		Yes	No	No	No	No	No		Large scale reef restoration is effective at restoring ecosystem function and services. Transplantation site becomes a living laboratory. Corals gardening must be seen as a MPA management tool.
2016-12-13 04:13:39	1	en	2016-12-13 03:50:58	2016-12-13 04:13:39	Maldives	Business	Other	Indo-Pacific	>5000	Yes	Yes	Yes	No	Yes	Yes	Grown colonies reused	Yes	Many causes of reef degradation, the most important ones being temperature driven bleaching and mortality	Yes	We measure temperature on a continuous basis, transplantation has been going on since 2003, so the sites are regularly visited. Eventually from trial and errors we are able to find which species grow in such or such place. Before deploying a large amount of frames, we sometimes make a trial with just a few and see how they evolve.	Artificial	Yes	Yes	No	No	We visit regularly the structures, We have photographic time series of the structures every 6 months, all available on the internet for anyone interested. The structures are sometimes moved, all of them are geolocated.	No	Yes	No	Yes		Yes	Yes	No	No	No	Yes	No		Yes	Yes	Yes	Yes	No	No		The project is quite successful generally speaking, but of course, it is difficult to escape temperature stress on such a large scale. Therefore bleaching killed most of our corals, on our structures as well as on the reef. I think the project would be more successful if acadamia had not vilified coral transplantation for years and did not inhibit the motivation of students as well as their power…
2016-12-13 04:40:20	1	en	2016-12-13 04:36:40	2016-12-13 04:40:20	United States of America	Research institute/university	Research institute/university	Caribbean	<500	Yes	Yes	No	Yes	Yes	Yes		Yes	Not sure exactly.	Yes	Not exactly sure	Natural	Yes	No	Yes	Yes	Regular offshore nursery maintenance.	No	No	No	Yes	Educational?	Yes	No	No	No	No	No	No		Yes	Yes	Yes	No	No	No
2016-12-13 07:13:35	1	en	2016-12-13 07:13:35	2016-12-13 07:13:35	India	Research institute/university	Research institute/university	Indo-Pacific	>5000	Yes	No	Yes	No	Yes	Yes		Yes	Gulf of Mannar is situated down south India, Early days reefs in Gulf of mannar was heavily depleted due to extensive coral mining, destructive fishing practices, these factors could decreases our precious reefs. After 2003 onward our institute undertaking various transplantation projects to propagating corals through fragment transplantation.	Yes	Physical parameters were assessed for site selection.	Artificial	Yes	Yes	Yes	No	growth,survival, algal cleaning, post effect tranplnation site and near by sites also monitored.	Yes	No	No	Yes		Yes	Yes	No	No	Yes	Yes	No		Yes	Yes	No	No	No	No		we have lot of good experience with coral trasnsplantation. We had high growth and survival for Acropora sp. followed by Montipora and turbinaria sp.. nearly 30% of live coral has been increased from the nearest transplantation sites. In future sexual mode of restoration techniques could be used to restore large degraded area in GoM reefs.
2017-04-26 15:01:43	1	en	2017-04-26 14:58:14	2017-04-26 15:01:43	USA	NGO	NGO	Caribbean	>5000	Yes	No	No	Yes	No	No	In situ nursery	Yes	Known information based on history of local reefs. Restoration sites are all permitted and have have records of Acropora corals historically.	No		Natural	Yes	Yes	No	No	Sites are visited +1, and then +6-12 months after their initial outplanting. Monitoring efforts include a health assessment and condition of outplanted clusters.	Yes	Yes	Yes	Yes		No	No	No	No	No	Yes	No		Yes	No	Yes	No	No	No
2016-12-13 11:18:02	1	en	2016-12-13 10:58:59	2016-12-13 11:18:02	Israel	Research institute/university	Research institute/university	Indo-Pacific	1000-5000	Yes	Yes	No	Yes	Yes	Yes	underwater (in situ) coral nursery	Yes	Thoroughly described in the scientific literature regarding Eilat reef degradation by numerous authors	Yes	consulting the national monitoring program reports + analysis of water samples monthly	Natural	Yes	Yes	No	No	long term monitoring	No	No	No	No	research grants	No	No	No	No	No	No	Yes		Yes	Yes	No	No	No	No		To increase transplantation success: increase scale of transplantation, incorporate spatial heterogeneity consideration and other parameters affecting biodiversity as suggested in terrestrial forestry. Lessons learned from the transplantation project can be found in 2 published papers (and 2 more are soon to come).
2016-12-13 15:22:25	1	en	2016-12-13 15:14:48	2016-12-13 15:22:25	US Virign Islands	NGO	NGO	Caribbean	>5000	Yes	No	Yes	Yes	No	Yes		No		Yes	We conduct ranked site selectivity surveys using a modified Atlantic & Gulf Rapid Reef Assessment (AGRRA) survey method. We conduct multiple survey over multiple sites and rank the sites based on the conditions and outplant at the highest ranked sites.	Natural	Yes	Yes	No	No	Monitoring on a monthly basis up to 3 months and then an annually monitoring dive.	No	No	Yes	No	Grants	No	No	No	No	No	Yes	No		No	Yes	Yes	No	No	No	increase threatened coral population	increase outplanting efficiency. Predator exclusion or removal.
2016-12-13 11:19:27	1	en	2016-12-13 11:19:27	2016-12-13 11:19:27	Israel	Research institute/university	Research institute/university	Indo-Pacific	1000-5000	Yes	Yes	No	Yes	Yes	Yes	underwater (in situ) coral nursery	Yes	Thoroughly described in the scientific literature regarding Eilat reef degradation by numerous authors	Yes	consulting the national monitoring program reports + analysis of water samples monthly	Natural	Yes	Yes	No	No	long term monitoring	No	No	No	No	research grants	No	No	No	No	No	No	Yes		Yes	Yes	No	No	No	No		To increase transplantation success: increase scale of transplantation, incorporate spatial heterogeneity consideration and other parameters affecting biodiversity as suggested in terrestrial forestry. Lessons learned from the transplantation project can be found in 2 published papers (and 2 more are soon to come).
2016-12-13 11:44:49	1	en	2016-12-13 11:39:52	2016-12-13 11:44:49	Fiji	Business	Other	Indo-Pacific	1000-5000	Yes	No	No	No	Yes	No		No		No		Both	Yes	Yes	No	No	Planted specimens were checked for growth and survival to make sure good success for future cuttings from these specimens	No	No	No	No	My own	No	No	No	No	No	No	No	Commercial farming	Yes	No	No	No	No	No	Cultivation for sale
2016-12-13 16:15:53	1	en	2016-12-13 15:55:40	2016-12-13 16:15:53	Greece	NGO	NGO		<500	Yes	No	No	No	Yes	No		No		Yes	Currents, light impact, shelter, distance to shore	Artificial	Yes	Yes	Yes	Yes	cleaning, measuring, reattaching of corals in case they broke apart	No	No	No	Yes		Yes	Yes	Yes	No	Yes	Yes	No	mineral accretion	No	No	Yes	Yes	No	No		It's still an ongoing process, as we are in the pilot phase to test if the corals can adapt well to the new environment.
2016-12-13 16:53:15	1	en	2016-12-13 16:53:15	2016-12-13 16:53:15	USA	Government	Government	Caribbean	1000-5000	Yes	Yes	No	No	No	Yes	vessel groundings	No		No		Natural	Yes	Yes	No	No	Sites are periodically monitored for ~5 years	Yes	No	No	Yes	vessel grounding settlements	No	No	No	No	No	No	Yes		Yes	No	No	No	No	No
2016-12-13 21:33:03	1	en	2016-12-13 21:17:34	2016-12-13 21:33:03	Colombia	Research institute/university	Research institute/university	Indo-Pacific	<500	Yes	No	No	No	Yes	No		No		Yes	We monitored the water temperature, and water flow of the transplantaion site. We have been using HOBOS to measure water temperature and salinity over the last years.	Natural	Yes	Yes	Yes	No	We did several cleanings and monitoring for over one year after being trasplanted. We also assesed how the size of the fragments affected their survivorship and growth rates....	Yes	No	No	No		No	No	Yes	No	No	No	No		Yes	No	No	No	No	No		This was a preliminar small project, prior to start the big one. We used fresh concrete balls to attatch the fragments onto the natural reef substrate. I think that the epoxic doh could be a stronger option to attatch the fragments, but the cost/benefit relation is not very reliable. Even if some fragments were dettatched, the big majority are still transplanted with success. We have learned that…
2016-12-14 18:22:18	1	en	2016-12-14 18:15:34	2016-12-14 18:22:18	USA	Government	Government	Caribbean	<500	Yes	Yes	No	No	Yes	No		Yes	These transplantations were conducted as part of a coral calcification monitoring program. After each set of corals were monitored for two years, they were attached to the reef in the vicinity of the calcification monitoring stations.	Yes	Temperature is monitored and logged every 15 minutes at the sites.	Natural	Yes	Yes	No	No	The sites are visited every 6 months, and past transplants are photographed and/or casually observed.	Yes	No	No	No		No	No	Yes	No	No	No	No		No	No	No	No	No	Yes	research	Less high-temperature stress~ we've had mortality related to bleaching and post-bleaching disease.
2016-12-14 05:23:10	1	en	2016-12-14 05:23:10	2016-12-14 05:23:10	Malaysia	NGO	NGO	Indo-Pacific	<500	Yes	Yes	Yes	No	No	Yes		Yes	getting local knowledge from local islanders and dive centres	Yes	getting local knowledge on location of river mouth, wave action, current movement and strength of current - quick assessment to validate information given quick assessment on seabed profile of recipient site quick assessment on existence of reefs at and nearby recipient site	Natural	Yes	No	Yes	No	twice weekly cleaning for the first few month, monthly cleaning thereafter monthly monitoring and repair (when necessary) specific monitoring after monsoon and repair if necessary	Yes	Yes	No	No	CSR	No	No	No	No	No	Yes	No	involve local islanders and dive centre as much as possible	Yes	No	Yes	No	Yes	No	awareness	1. Use "opportunity corals" (live broken coral fragments) regardless of growth form and species, instead of corals fragmented from donor site. Many of these live broken coral fragments were on the seabed and thus partially bleached, without attachment to a solid substrate, these nubbins would, over time, be abraded by natural water circulation and would die. These nubbins were found to be more su…
2016-12-13 21:43:42	1	en	2016-12-13 21:38:34	2016-12-13 21:43:42	Florida USA	Research institute/university	Research institute/university	Caribbean	>5000	Yes	Yes	No	Yes	No	No		Yes	Reef Resilience damage assessment survey after cold water event 2010	Yes	coral monitoring surveys	Both	Yes	Yes	No	No	monitoring	Yes	No	Yes	Yes		No	No	No	No	No	Yes	No		Yes	No	No	Yes	No	No		keeping public involved thru education and outreach and involvement in outplantins
2016-12-14 04:55:36	1	en	2016-12-14 04:44:43	2016-12-14 04:55:36	Indonesia	Research institute/university	Research institute/university	Indo-Pacific	<500	Yes	No	No	No	Yes	No		Yes	from what we observed directly underwater, we need to rehabilitate current branching coral transplantation due to strong wave in the area. Previously, there was already some racks which's not in good position. We adjusted it from strong wave of the ocean	Yes	We assess first the bottom of the sea bed where the rack will be placed. Observing the wave/current was also happen.	Artificial	Yes	Yes	Yes	Yes	I was doing it together with a research about growth rate of branching coral. I did the cleaning and monitoring, also repairing it when transplant coral seems like going to be inverted	Yes	No	No	No		Yes	No	No	No	No	Yes	No		Yes	Yes	Yes	Yes	No	Yes	research of branching growth rate	The bright spot was ensuring the transplant coral is protected by strong wave
2016-12-23 07:29:28	1	en	2016-12-23 07:09:49	2016-12-23 07:29:28	Iran	Government	Government	Indo-Pacific	>5000	Yes	Yes	Yes	No	Yes	No		Yes		Yes		Both	Yes	No	No	No		Yes	No	No	No		No	No	No	No	No	No	Yes		No	No	Yes	No	No	No
2016-12-23 07:35:07	1	en	2016-12-23 07:32:32	2016-12-23 07:35:07	Iran	Government	Government	Indo-Pacific	>5000	Yes	Yes	Yes	No	Yes	No		Yes		Yes		Both	Yes	Yes	No	No		Yes	No	No	No		No	No	No	No	No	No	Yes		No	No	Yes	No	No	No
2017-01-05 11:34:30	1	en	2017-01-05 11:31:04	2017-01-05 11:34:30	Jamaica	Business	Other	Caribbean	1000-5000	Yes	No	No	Yes	No	No		No		Yes	Historic surveys of disease & predation leading to near extirpation of branching spp. within bay of proposed MPA	Natural	Yes	No	Yes	Yes	Active maintenance "gardening" and development of MPA	Yes	Yes	Yes	Yes		No	Yes	Yes	No	Yes	No	No	Gardening, invasive removal	Yes	Yes	No	Yes	No	No	Fisheries enhancement	Much...
2017-04-26 16:06:59	1	en	2017-04-26 15:17:58	2017-04-26 16:06:59	USA- Florida Keys	NGO	NGO	Caribbean	>5000	Yes	No	No	Yes	No	No	offshore coral nursery	Yes	The cause of degradation at restoration sites selected for the project was not conducted by us as an organization, however, research articles, past observations, and anecdotal evidence were used to consider which sites would be restored. Reef degradation in the Florida Keys and Caribbean have been attributed to multiple stressors including coral disease and bleaching, the mass Diadema die-off, am…	Yes	Formal assessments were not conducted. Anecdotal and past knowledge of the reef sites were known by our lead staff. The sites selected were based off of the known presence and historic abundance of the threatened species, reef topography, water flow on sites (high relief and water flow), and site depth.	Natural	Yes	Yes	Yes	Yes	All sites are revisited 1 month and then 6-12 months after the original outplanting date for monitoring purposes. All corals are assessed for survivorship (is the coral alive or dead?) and a subset (20%) of corals are monitored for condition (mortality due to disease, bleaching, predation, competition, and breakage). Maintenance is conducted when resources and time allow, there is not a routine s…	Yes	No	Yes	Yes		No	No	No	No	No	Yes	No		Yes	No	No	No	No	No		We are fortunate enough to have the funds and staff to undertake a very large restoration effort outplanting thousands of corals to the reef every year. We constantly strive to collaborate with other restoration groups to increase our impact and help answer research questions related to the recovery of the coral species we work with. As a relatively new field still, there are always new obstacles…
2017-04-26 17:42:39	1	en	2017-04-26 17:37:27	2017-04-26 17:42:39	Belize	NGO	NGO	Caribbean	>5000	Yes	Yes	No	Yes	Yes	Yes	2nd/3rd geenration of nursery grown corals	Yes	surveys and photo mosaics	Yes	in situ temperature monitoring, coral bleaching surveys	Natural	Yes	Yes	No	No	regular monitoring > 10 years	Yes	Yes	Yes	Yes	World Bank & IDB	No	Yes	Yes	No	No	Yes	No		Yes	No	Yes	Yes	No	No	population enhacnement for endnagered species, increase in biodiversity
2017-05-23 09:14:12	1	en	2017-05-23 08:59:08	2017-05-23 09:14:12	philippines	Business	Tour	Indo-Pacific	<500	Yes	Yes	No	No	No	Yes	fragments broken in dive sites	Yes	ocular inspection of the reef by a marine biologist noting damaged areas	Yes	trial run of few fragments to determine suitability, notes on current patterns, notes on availability of "fragments of opportunity"	Both	Yes	No	Yes	Yes	removal of debris, replacement of dead transplants	No	No	No	Yes		No	No	No	No	Yes	Yes	No		Yes	No	No	No	No	No		it is not a cure all thing and should not be used to justify increase in impacts. it is very costly. continuous monitoring and review of strategies should be done at all times.
2017-05-18 19:46:14	1	en	2017-05-18 19:38:40	2017-05-18 19:46:14	USA	Government	Government	Caribbean	1000-5000	Yes	No	No	Yes	Yes	Yes	Other nurseries	No		Yes	At some of our outplant sites, we did fish and invert surveys before we outplanted corals.	Natural	Yes	Yes	No	Yes	For the first year, we typically monitor every 3 months and reattach all loose or broken corals, but exact follow up depends on experimental design.	Yes	No	No	No		No	Yes	Yes	No	No	Yes	No		Yes	No	No	No	No	Yes	Research
2017-06-13 12:12:33	1	en	2017-06-13 12:09:10	2017-06-13 12:12:33	Maldives	Business	Tour	Indo-Pacific	>5000	Yes	No	No	No	Yes	No		Yes	Long term effects of El Nino events	Yes	Test site initially to ensure survival and growth	Natural	Yes	Yes	Yes	Yes	Weekly monitoring for 4 years, cleans and repairs	No	Yes	No	No		No	Yes	No	No	No	No	No		Yes	No	Yes	Yes	No	No
2017-06-29 06:04:39	1	en	2017-06-29 05:15:01	2017-06-29 06:04:39	Thailand	Business	Tour	Indo-Pacific	>5000	Yes	No	Yes	No	Yes	Yes		Yes	Sites have been periodically assessed using Line Transects, Manta Tow, Reef Check and Reef Watch prior to starting the coral nursery and artificial reef programs.	Yes	Sites were selected depending the feasiblity for a number of reasons: Suitable shallow depths with sandy bottoms, availabilty of healthy donor colonies, protection from monsoon storm damage	Both	Yes	Yes	No	No	Monitoring is done at irregular intervals. Since the project has been running for 11 years it covers multiple transplantation sites. In 2010 coral bleaching killed off 95% of the work that had been achieved prior to this and therefore work had to resume from fresh. We do not mark sites exactly, so it is impossible to accurately calculate the survival rates once the corals have been transplanted t…	Yes	No	No	Yes		Yes	Yes	No	No	No	No	No		No	No	No	Yes	Yes	No	Education, both globally and within the local community	The Coral Nursery project was first proposed to us by a government research institute . The original installation was very different to what we have now, so we have developed what we have, after years of adaptions and understood that there are certain methods used that may be suitable in some areas but the same methods may not suitable in other areas. Conditions in an area should not considered o…
2017-06-21 05:16:54	1	en	2017-06-21 04:53:13	2017-06-21 05:16:54	Japan	Government	Government	Indo-Pacific	>5000	Yes	No	No	Yes	No	No		Yes	1. Production of juvenile corals using sexual propagation method (with nursery farming). 2. Production of juvenile corals using asexual propagation method with nursery farming.	Yes	All necessary environmental survey (Current, temperature, salinity, light, sediment, coral coverage, etc.) has been done.	Both	Yes	Yes	No	No	Status will be surveyed for at least 4 years after transplantation.	Yes	No	No	No		No	No	No	Yes	No	Yes	No		Yes	No	No	No	No	No		Transplantation of corals is not easy technique. Those dealing with coral reef rehabilitation should keep in mind that more research is needed for improvement of technology. They should aim to demonstrate 40% survival rate for 3-year corals after transplantation (Omori 2010).
