# Supplementary material for: A survey of current trends and suggested future directions in coral transplantation for reef restoration
Source: PLoS One. 2021 May 3;16(5):e0249966. doi: 10.1371/journal.pone.0249966 (PMC8092780; doi:10.1371/journal.pone.0249966)
Supplement: S3 Table — Results are grouped into eight overarching themes, with additional sub-themes and categories as appropriate. Number of comments refers to overall number of times a particular point was mentioned throughout all surveys, and number of sources refers to number of respondents mentioning a particular point. (XLSX) [file pone.0249966.s003.xlsx]

## Sheet: Table
Themes	Sub-themes	Categories	# comments*	# sources*	Quotes
Methodological/technical			15	10
	Restoration techniques		5	4
		Sexual reproduction	2	2	"We are successful with sexual recruitment"
		Planting design	2	1	"Replicating the transplant’s original distance (as a minimum) from other substrate components (or surrounding “clear space”) so as to minimize the probability of intra & inter-specific competition, overgrowth and disease transfer"
		Artificial reefs	1	1	"The artificial reef was installed adjacent to the nursery which provided us an artificial substrate to plant corals onto"
	Material used		4	4	"Currently we use plastic tubing and plastic cable ties which is not natural. Ideally if we had the right funding, I would design ceramic pipes that we could install our fragments into"
	Coral species		2	2	"Use "opportunity corals" (live broken coral fragments) regardless of growth form and species, instead of corals fragmented from donor site"
	Coral diversity		2	2	"We had focussed largely on Acropora sp. for the coral nursery in the first year, and these were the corals that suffered the most during the bleaching. Had we had a greater diversity we would have had a greater survival rate; something we are bearing in mind now post El Nino."
	Size of coral fragment		1	1	"We believed that with Pocillopora damicornis, the biggest fragments would be more successful according to the literature, but we found that in Gorgona Island national park, the smallest ones show better survival and growth."
	Predator control		1	1	"Predator exclusion or removal"
	Scale of the restoration effort		1	1	"Increase scale of transplantation"
Support			11	11
	Funding		7	7	"Adequate funding is necessary over a long term" or "It is very costly"
	Manpower		3	3	"We are fortunate to have enough staff to undertake a very large restoration effort outplanting thousands of corals to the reef every year."
	Government support		3	3	"Permits need to be more rapid and flexible" or "local government must support the project"
Monitoring and maintenance			11	9
	Timing of monitoring		7	5
		Regular	5	5	"Monitoring of transplanted coral colonies should be undertaken at regular intervals"
		Long-term	1	1	"(Monitoring) should be undertaken over several years to measure their long-term resilience and success at the community level"
		Emergency	1	1	"Have a look at the restoration site/structure after severe storms and monsoon in addition to regular monitoring so immediate fixing can be done if needed"
	Research		3	3	"Keep in mind that more research is needed for improvement of technology."
Site selection			9	8
	Good environmental conditions		5	4	"Selection of appropriate transplantation sites on the basis of their similarity to the donor site needs to be balanced against proximity to the original disturbance site and minimizing disturbance (additional stress) to the receptor site from construction / development activities"
	Interaction with other organisms		3	3	"Do not choose a site located too close to damselfish territory. Damselfish deter other fish species from taking up residence at restoration site and use the restoration structure to harvest their algae."
	Temporal variations in site condition		1	1	"Conditions in an area should not be considered only at one time of the year, but also how those conditions change throughout the year."
Public outreach			6	6
	Public involvement		6	6	"We learned that these kind of programs can only be effective if local actors are involved and commited. The key success factor is the people."
	Education		4	4	"Using reef restoration as an educative tool for fishermen to protect coral reefs"
Staff			6	5
	Maximise collaborations		3	3	"International expertise and collaboration is necessary"
	Staff must be well-trained		3	2	"Appropriate training is required for reaping / replanting personnel to ensure proper handling, consistent results in harvesting, transporting and reattachment of coral material"
Environmental pressures			4	4
	Bleaching		3	3	"Bleaching killed most of our corals, on our structures as well as on the reef."
	Storms		1	1	"Nothing you do matters if a hurricane strikes the area after the project is finished"
Integration of other measures			4	4
	Pollution control		2	2	"Water treatment, waste removal"
	MPA		2	2	"No-take zone and protected area should be enlarged"
	Tourism control		2	2	"Decrease of tourist pressure during the restoration"
			*comments or respondents/sources may have referred to more than one category per theme; the individual numbers of comments and sources for each category thus do not necessarily sum up to the total number of individual comments and sources for each theme

## Sheet: Figures
Themes	# comments	# sources
Technical	15	10
Support	11	11
Monitoring and maintenance	11	9
Site selection	9	8
Public outreach	6	6
Staff	6	5
Not always successful	4	4
Integration of other measures	4	4
